# Supplementary material for: New Brassinosteroid Analogs with 23,24-Dinorcholan Side Chain, and Benzoate Function at C-22: Synthesis, Assessment of Bioactivity on Plant Growth, and Molecular Docking Study
Source: Int J Mol Sci. 2023 Dec 28;25(1):419. doi: 10.3390/ijms25010419 (PMC10778888; doi:10.3390/ijms25010419)
Supplement: Supplementary file 1 [file ijms-25-00419-s001.zip]

Archive with 1 entries (1 files):
- ijms-2771675-supplementary.pdf
